# Supplementary material for: Evaluation of landscape created by erosion control dam using physiological and psychological indicators
Source: PLoS One. 2024 Oct 3;19(10):e0309804. doi: 10.1371/journal.pone.0309804 (PMC11449281; doi:10.1371/journal.pone.0309804)
Supplement: S1 Table — (XLSX) [file pone.0309804.s001.xlsx]

## Sheet: Participant characteristics
Participant No.	Sex	Age (year)	Height (cm)	Weight (kg)	Body mass index (kg/m2)
1	male	23	174	87.9	29.0329
2	female	19	164	92.1	34.243
3	female	20	154	59.8	25.215
4	female	22	158	50.1	20.0689
5	male	20	185	115.7	33.8057
6	female	20	158	50.7	20.3092
7	female	19	160	102.6	40.0781
8	female	19	155.8	55.5	22.8643
9	female	19	160	50.7	19.8047
10	female	20	168	61.8	21.8963
11	male	21	176	75.1	24.2446
12	female	18	152	59.3	25.6666
13	female	23	165	47.6	17.4839
14	male	20	178	65.7	20.736
15	male	20	184	93.5	27.617
16	female	19	168	58.2	20.6207
17	male	22	164	72	26.7698
18	male	21	186	90.9	26.2747
19	male	23	180	63.5	19.5988
20	female	22	161	67.8	26.1564
21	male	22	166	58.7	21.3021
22	male	21	177	74.5	23.7799
23	male	21	178	69.4	21.9038
24	male	18	168	58.1	20.5853
25	male	21	175	73.6	24.0327
26	male	19	173	57	19.0451
27	male	21	177	63.4	20.2368
28	male	19	178	63.5	20.0417
29	male	18	173	61.4	20.5152
30	female	19	163	56.4	21.2277
31	female	22	160	46.5	18.1641
32	female	21	168	61.1	21.6482
33	male	24	170	64.1	22.1799
34	male	22	177	71.1	22.6946
Count		34	34	34	34
Mean		20.5294	169.229	67.6265	23.5248
SD		1.59991	9.24326	16.1576	4.89469
Participant No.	Sex	Age (year)	Height (cm)	Weight (kg)	Body mass index (kg/m2)
1	male	23	174	87.9	29.0329
5	male	20	185	115.7	33.8057
11	male	21	176	75.1	24.2446
14	male	20	178	65.7	20.736
15	male	20	184	93.5	27.617
17	male	22	164	72	26.7698
18	male	21	186	90.9	26.2747
19	male	23	180	63.5	19.5988
21	male	22	166	58.7	21.3021
22	male	21	177	74.5	23.7799
23	male	21	178	69.4	21.9038
24	male	18	168	58.1	20.5853
25	male	21	175	73.6	24.0327
26	male	19	173	57	19.0451
27	male	21	177	63.4	20.2368
28	male	19	178	63.5	20.0417
29	male	18	173	61.4	20.5152
33	male	24	170	64.1	22.1799
34	male	22	177	71.1	22.6946
Count		19	19	19	19
Mean		20.8421	175.737	72.5842	23.3893
SD		1.64192	5.97069	14.962	3.83936
Participant No.	Sex	Age (year)	Height (cm)	Weight (kg)	Body mass index (kg/m2)
2	female	19	164	92.1	34.243
3	female	20	154	59.8	25.215
4	female	22	158	50.1	20.0689
6	female	20	158	50.7	20.3092
7	female	19	160	102.6	40.0781
8	female	19	155.8	55.5	22.8643
9	female	19	160	50.7	19.8047
10	female	20	168	61.8	21.8963
12	female	18	152	59.3	25.6666
13	female	23	165	47.6	17.4839
16	female	19	168	58.2	20.6207
20	female	22	161	67.8	26.1564
30	female	19	163	56.4	21.2277
31	female	22	160	46.5	18.1641
32	female	21	168	61.1	21.6482
Count		15	15	15	15
Mean		20.1333	160.987	61.3467	23.6965
SD		1.50555	5.02876	15.8728	6.12076
