# Supplementary material for: Evaluation of landscape created by erosion control dam using physiological and psychological indicators
Source: PLoS One. 2024 Oct 3;19(10):e0309804. doi: 10.1371/journal.pone.0309804 (PMC11449281; doi:10.1371/journal.pone.0309804)
Supplement: S2 Table — (XLSX) [file pone.0309804.s002.xlsx]

## Sheet: HR
Participant No.	Concrete-exposed ECD			Stone-attached ECD			Wood-attached ECD
	Rest HR	Stimuli HR	△HR	Rest HR	Stimuli HR	△HR	Rest HR	Stimuli HR	△HR
1	65.2017	65.4291	0.227312	71.4836	65.6213	-5.86231	60.2184	61.7352	1.51682
2	83.0567	86.4363	3.37963	85.191	83.947	-1.244	88.1089	86.6451	-1.46379
3	76.0107	76.9424	0.9317	76.0851	76.6999	0.614751	71.0738	72.8723	1.79847
4	84.3461	83.7024	-0.643674	85.107	82.7868	-2.32015	82.6334	83.2304	0.596965
5	77.8991	72.7816	-5.11745	76.5773	67.9372	-8.64002	73.0968	72.9099	-0.186956
6	86.9239	93.4718	6.54796	84.531	91.9747	7.44374	89.8035	90.0685	0.264978
7	77.4913	80.078	2.58668	77.4444	82.3952	4.95076	81.3152	78.6406	-2.67455
8	93.8008	97.9035	4.10269	94.1756	96.898	2.72237	95.8678	97.5333	1.66549
9	58.5286	62.5757	4.04712	62.2726	63.9572	1.68454	62.1498	61.8257	-0.324042
10	66.359	67.8602	1.50118	67.4904	68.1879	0.697533	66.5935	67.0071	0.413581
11	65.0192	65.7987	0.779478	63.1936	61.1509	-2.04274	67.2248	63.1502	-4.07462
12	71.7954	75.2198	3.42435	74.6225	72.9904	-1.63213	76.0955	73.4396	-2.6559
13	87.855	85.9971	-1.85796	85.5591	85.0619	-0.497246	86.6565	85.3377	-1.31883
14	68.5605	67.4668	-1.0937	67.1192	65.727	-1.39226	66.8801	66.2887	-0.591408
15	76.2464	77.9793	1.73288	81.8954	81.6142	-0.281205	77.4047	76.6616	-0.743104
16	73.3727	69.6701	-3.70266	77.3886	72.2956	-5.09294	71.4874	68.0968	-3.39057
17	78.0271	81.0361	3.009	78.5886	73.3061	-5.28246	78.3896	73.8377	-4.55184
18	75.5166	77.0836	1.56699	79.4108	77.2534	-2.15736	75.8374	75.5323	-0.305031
19	82.694	80.3395	-2.3545	80.5756	82.3733	1.7977	78.9541	80.2684	1.31426
20	72.0479	73.9382	1.89025	71.7766	76.0627	4.2861	75.7397	77.5949	1.85515
21	71.668	69.8302	-1.83779	73.3306	76.1178	2.78713	80.2446	74.5835	-5.66113
22	53.1362	54.5901	1.45389	54.0031	56.9393	2.93621	52.8205	53.8115	0.991026
23	77.3364	80.9168	3.58042	78.4207	79.7762	1.35557	78.6966	76.8976	-1.79903
24	66.1085	65.6572	-0.451286	68.6265	70.0588	1.43236	65.2567	67.5786	2.32189
25	68.4419	68.3132	-0.128609	64.968	66.5694	1.6014	65.7272	66.3432	0.615941
26	70.5214	73.2435	2.72216	72.3648	67.7114	-4.65335	73.0179	72.6563	-0.361583
27	69.0102	63.4748	-5.5354	65.831	66.2245	0.393411	63.2023	62.7588	-0.443494
28	65.3821	66.6535	1.2714	67.4257	65.6098	-1.81585	66.5808	65.7589	-0.821808
29	71.6767	73.2828	1.60604	71.944	75.8012	3.85712	72.2045	74.1462	1.94165
30	84.9732	93.6118	8.63862	78.5993	85.266	6.66666	82.8455	83.9448	1.0993
31	67.4553	68.1868	0.73152	65.2352	65.8418	0.606623	72.6301	64.6602	-7.96995
32	70.9554	69.1812	-1.7742	63.971	71.8415	7.87049	70.1225	70.6007	0.478191
33	74.2716	72.6177	-1.65387	71.7625	73.095	1.33241	73.4262	73.2872	-0.139043
34	63.8492	67.6604	3.81114	72.4899	70.7612	-1.72868	67.505	65.8256	-1.67939
Count	34	34	34	34	34	34	34	34	34
Mean	73.3982	74.3803	0.982098	73.8077	74.1134	0.305712	73.818	73.1038	-0.714186
SD	8.68679	9.63864	3.02439	8.34459	8.92474	3.76326	9.12177	9.18033	2.33149
SE	1.48977	1.65301	0.518679	1.43109	1.53058	0.645394	1.56437	1.57441	0.399847
