# Supplementary material for: Evaluation of landscape created by erosion control dam using physiological and psychological indicators
Source: PLoS One. 2024 Oct 3;19(10):e0309804. doi: 10.1371/journal.pone.0309804 (PMC11449281; doi:10.1371/journal.pone.0309804)
Supplement: S3 Table — (XLSX) [file pone.0309804.s003.xlsx]

## Sheet: ln(HF)
Participant No.	Concrete-exposed ECD			Stone-attached ECD			Wood-attached ECD
	Rest ln(HF)	Stimuli ln(HF)	△ln(HF)	Rest ln(HF)	Stimuli ln(HF)	△ln(HF)	Rest ln(HF)	Stimuli ln(HF)	△ln(HF)
1	7.02051	7.35092	0.330413	6.98034	6.98309	0.00274865	6.8855	7.56596	0.680457
2	4.83056	5.29889	0.468321	5.00664	4.88173	-0.12491	4.80987	4.76187	-0.0480025
3	6.01391	5.61609	-0.397822	5.83199	5.94012	0.108128	6.52857	6.10363	-0.424936
4	5.08566	4.43562	-0.650041	4.76154	4.56753	-0.194012	4.14014	4.0854	-0.0547452
5	5.608	6.38778	0.779773	5.32332	6.85731	1.53398	6.54045	6.42648	-0.113972
6	4.69135	4.51953	-0.171821	4.39672	3.99248	-0.404233	4.14036	3.99082	-0.149538
7	5.87432	6.60463	0.730309	7.01214	5.49448	-1.51765	5.9242	5.79197	-0.132232
8	5.21583	5.30872	0.0928902	4.94265	4.12836	-0.814297	4.67929	4.20031	-0.478979
9	-	-	-	-	-	-	-	-	-
10	6.28413	6.56023	0.276103	6.01648	6.49779	0.481309	6.20278	6.30235	0.0995726
11	6.57471	6.34874	-0.22597	6.44688	6.38499	-0.0618977	7.01594	6.26515	-0.750795
12	6.95324	6.84837	-0.104867	6.93481	6.646	-0.288803	5.73629	7.06298	1.32669
13	3.94449	3.93691	-0.00758072	4.02749	4.48448	0.456996	4.31036	4.6243	0.313939
14	5.37001	5.09894	-0.271068	4.52379	4.44479	-0.0789947	4.59885	4.12185	-0.477009
15	5.83323	4.90576	-0.927461	5.10639	5.15567	0.0492731	5.19876	5.23167	0.0329112
16	6.40437	7.28836	0.883992	5.90507	6.52122	0.616148	7.11655	6.76882	-0.347729
17	5.93247	5.89679	-0.0356743	5.73566	6.05488	0.319214	5.27685	6.04133	0.764475
18	4.47178	5.69524	1.22347	4.38757	5.46058	1.07301	4.74212	5.60204	0.859919
19	3.03892	4.28234	1.24341	4.52646	4.07181	-0.454646	4.10624	4.32181	0.215563
20	4.6794	4.85257	0.173167	4.85865	4.65068	-0.207966	5.00458	4.65626	-0.348324
21	6.12261	6.33254	0.209934	5.67905	5.84345	0.164396	5.29207	6.09651	0.804445
22	7.72666	8.54324	0.816578	7.53249	8.54909	1.0166	8.21623	8.53402	0.317798
23	5.65161	5.56635	-0.0852655	5.82394	5.86693	0.0429837	5.51944	5.74446	0.22502
24	5.26932	5.73031	0.460992	5.98007	5.81764	-0.16243	5.7546	6.15194	0.397337
25	5.5695	4.87623	-0.693269	5.29973	5.43911	0.139385	5.16642	5.32636	0.159949
26	5.20805	5.73451	0.526453	5.63909	5.14632	-0.492767	5.51806	5.54148	0.0234218
27	7.15924	6.52751	-0.631733	7.57624	6.87984	-0.696404	8.06994	7.31407	-0.755871
28	5.13447	5.8699	0.735433	4.88111	5.79706	0.915956	5.48947	5.4671	-0.0223661
29	5.82546	5.2823	-0.543163	5.61406	5.43921	-0.174851	5.75102	5.26444	-0.486574
30	6.56384	5.10287	-1.46097	7.59712	7.12653	-0.470584	7.0235	6.49634	-0.527165
31	7.04867	6.38069	-0.667982	7.11748	6.89188	-0.2256	6.58054	7.10993	0.529383
32	6.99841	7.2431	0.244693	7.38111	7.01229	-0.368819	7.38154	7.02662	-0.354918
33	6.99228	7.13211	0.139826	7.01012	7.33208	0.321964	7.20573	6.75172	-0.454015
34	-	-	-	-	-	-	-	-	-
Count	32	32	32	32	32	32	32	32	32
Mean	5.78428	5.86119	0.0769085	5.80801	5.82373	0.0157257	5.8102	5.83594	0.0257409
SD	1.03526	1.0425	0.632729	1.06729	1.10363	0.600448	1.14728	1.1332	0.503697
SE	0.18301	0.184291	0.111852	0.188673	0.195096	0.106145	0.202813	0.200323	0.089042
