# Supplementary material for: Evaluation of landscape created by erosion control dam using physiological and psychological indicators
Source: PLoS One. 2024 Oct 3;19(10):e0309804. doi: 10.1371/journal.pone.0309804 (PMC11449281; doi:10.1371/journal.pone.0309804)
Supplement: S4 Table — (XLSX) [file pone.0309804.s004.xlsx]

## Sheet: ln(LF HF)
Participant No.	Concrete-exposed ECD			Stone-attached ECD			Wood-attached ECD
	Rest ln(LF/HF)	Stimuli ln(LF/HF)	△ln(LF/HF)	Rest ln(LF/HF)	Stimuli ln(LF/HF)	△ln(LF/HF)	Rest ln(LF/HF)	Stimuli ln(LF/HF)	△ln(LF/HF)
1	-0.73868	-0.945123	-0.206444	0.15154	0.387114	0.235573	-0.712164	-1.59384	-0.881674
2	2.13548	1.51353	-0.621948	1.57277	-0.284164	-1.85694	0.881503	0.902604	0.0211014
3	-1.16017	-0.966823	0.193352	0.508915	0.0560779	-0.452837	-0.332961	-0.590709	-0.257748
4	1.54522	1.81959	0.274374	0.966259	1.75159	0.78533	2.04305	1.88091	-0.162141
5	0.436864	2.06105	1.62419	0.894587	0.588641	-0.305946	0.928357	0.177978	-0.750379
6	0.0334886	0.745283	0.711794	-0.158589	2.11163	2.27022	1.02018	-0.347045	-1.36723
7	-2.09759	-3.08519	-0.987605	-1.02073	-1.02278	-0.00204401	-0.879016	-1.29794	-0.418925
8	-0.186163	-1.2089	-1.02274	0.264393	0.554393	0.29	0.784716	0.859026	0.0743098
9	-	-	-	-	-	-	-	-	-
10	-1.49258	0.292698	1.78528	0.597383	0.287671	-0.309712	-0.375799	-0.540519	-0.16472
11	1.0312	1.25871	0.227502	1.16478	0.954977	-0.209798	0.625622	0.484651	-0.140971
12	0.493236	-0.0567363	-0.549972	0.84921	-0.350679	-1.19989	1.84007	-0.88951	-2.72958
13	2.34589	1.3181	-1.0278	0.334075	-0.247526	-0.581601	0.419269	0.165345	-0.253924
14	0.490497	0.883361	0.392863	0.920931	1.62829	0.70736	0.169293	1.46665	1.29736
15	-1.10605	1.12107	2.22712	-0.5094	0.0756891	0.585089	-0.219504	0.333248	0.552752
16	0.459946	-1.1418	-1.60174	0.76914	-0.278418	-1.04756	-0.2538	-0.152199	0.101601
17	1.38961	0.990298	-0.399315	0.254937	-0.467135	-0.722072	1.38893	0.31578	-1.07315
18	0.775093	-0.163416	-0.938508	1.58585	0.475353	-1.11049	0.379634	-0.139786	-0.51942
19	2.33139	1.7701	-0.561291	2.50293	0.630589	-1.87234	0.922977	0.872203	-0.0507735
20	0.779146	0.84871	0.0695639	0.62577	0.38843	-0.23734	1.07132	1.13295	0.0616338
21	0.321929	0.716603	0.394674	1.22164	2.11441	0.892765	0.860594	0.0303889	-0.830205
22	-1.30098	-1.33938	-0.0383948	0.125791	-0.236113	-0.361904	-0.973057	-0.840367	0.132689
23	-0.239621	0.567435	0.807055	0.0520513	-0.782672	-0.834723	1.0842	-0.0316297	-1.11583
24	0.255515	-0.620536	-0.876051	0.890185	1.63837	0.748183	0.184196	1.16401	0.979812
25	0.979436	0.798606	-0.18083	0.498852	1.22163	0.722781	1.13459	1.6481	0.513512
26	1.12279	1.23781	0.115019	1.50424	0.787006	-0.717232	1.25468	1.35467	0.0999897
27	-1.0026	-0.307464	0.695141	-1.58122	-0.439872	1.14135	-0.873531	-0.903636	-0.0301043
28	1.00514	0.575997	-0.429147	0.576286	0.650836	0.0745503	0.281971	-0.394983	-0.676954
29	0.88074	1.96757	1.08683	1.2196	0.520176	-0.699428	0.348913	1.39643	1.04752
30	0.414013	0.43218	0.0181669	-0.527992	-0.283971	0.244021	-0.854909	1.10132	1.95623
31	-0.95864	-1.39806	-0.439415	-0.791017	-1.48778	-0.696762	-0.510412	-1.25864	-0.748224
32	-0.854574	-1.05494	-0.200366	-1.19291	-1.77753	-0.58462	-1.57181	-1.69357	-0.121766
33	-1.02068	-1.31518	-0.294505	-0.647064	-1.14649	-0.499423	-0.682074	-0.319436	0.362638
34	-	-	-	-	-	-	-	-	-
Count	32	32	32	32	32	32	32	32	32
Mean	0.220885	0.228599	0.007714	0.425725	0.250555	-0.17517	0.293282	0.134139	-0.159143
SD	1.14982	1.2394	0.863881	0.901421	0.982902	0.879972	0.899212	0.989289	0.860186
SE	0.203262	0.219096	0.152714	0.15935	0.173754	0.155558	0.15896	0.174883	0.152061
