# Supplementary material for: Evaluation of landscape created by erosion control dam using physiological and psychological indicators
Source: PLoS One. 2024 Oct 3;19(10):e0309804. doi: 10.1371/journal.pone.0309804 (PMC11449281; doi:10.1371/journal.pone.0309804)
Supplement: S5 Table — (XLSX) [file pone.0309804.s005.xlsx]

## Sheet: SD method
Participant No.	Concrete-exposed ECD						Stone-attached ECD						Wood-attached ECD
	Articial - Natural	Unfriendly - friendly	Dynamic - Calm	Anxious - Relaxed	Dirty - Clean	Unpeaceful - Peaceful	Articial - Natural	Unfriendly - friendly	Dynamic - Calm	Anxious - Relaxed	Dirty - Clean	Unpeaceful - Peaceful	Articial - Natural	Unfriendly - friendly	Dynamic - Calm	Anxious - Relaxed	Dirty - Clean	Unpeaceful - Peaceful
1	-3	-2	1	1	0	2	-1	1	3	2	1	1	-3	-3	1	-2	-2	-1
2	3	3	-3	3	3	3	3	3	-3	3	3	3	3	3	-3	3	3	3
3	3	2	1	3	2	3	2	3	2	2	3	2	2	1	-2	-2	3	-1
4	-3	1	2	0	3	0	0	0	3	-1	1	2	2	-2	0	2	2	2
5	-3	2	0	2	0	1	-1	0	0	1	0	1	1	0	0	1	1	1
6	-3	-2	0	1	1	3	2	1	2	-1	1	2	-3	-1	2	0	3	3
7	1	0	1	1	1	1	1	1	1	1	2	1	2	1	1	1	1	1
8	-1	-1	0	0	1	0	1	0	0	1	2	0	1	0	0	1	2	1
9	-2	2	1	1	1	1	-1	1	1	1	1	1	2	-2	1	-1	-1	1
10	-3	1	2	1	1	0	-3	0	2	1	1	0	-1	1	1	1	1	1
11	2	1	0	2	2	3	3	1	1	1	2	2	3	-1	0	2	3	3
12	-3	3	2	-2	-1	0	3	2	1	3	3	3	3	3	-1	2	1	3
13	-2	-2	2	-2	1	2	-2	1	1	-1	1	1	1	-1	1	-1	-1	1
14	-1	-1	1	0	0	0	2	1	1	1	1	1	2	0	1	1	1	1
15	-3	-1	0	1	0	0	-3	0	1	1	0	0	3	2	-2	1	3	2
16	-3	-1	2	-2	-1	-2	-3	-1	1	1	1	-3	2	2	0	1	3	2
17	-3	-2	3	3	-2	0	-1	-2	1	-1	-1	-1	3	1	3	-2	1	1
18	-2	2	2	2	2	1	-2	1	2	1	2	2	-3	-3	2	-2	0	-1
19	1	-1	3	3	3	3	2	-1	1	2	3	3	-1	-1	3	3	3	3
20	2	2	-1	0	-1	2	2	1	0	1	2	1	2	1	1	0	2	2
21	-2	2	2	1	2	2	0	-1	2	1	2	2	1	-1	0	2	2	2
22	-2	-1	1	-1	-1	0	-2	-2	1	0	1	0	2	2	-1	2	2	1
23	-2	2	0	1	0	-1	2	1	0	2	2	2	2	1	0	1	1	2
24	1	0	1	-1	1	2	2	1	-2	1	2	2	3	0	-1	2	2	2
25	-2	1	2	2	3	2	-3	1	3	1	1	2	2	1	2	-2	3	2
26	-3	1	-1	0	-1	0	-3	-2	1	1	1	0	-1	-2	-1	0	1	1
27	-3	-3	3	-1	0	0	-3	-3	3	-1	0	0	-2	-3	-2	-1	-1	0
28	-1	-2	3	1	1	2	-3	-1	3	-2	-3	-3	3	2	3	2	3	2
29	-1	0	3	3	3	3	-3	-3	3	2	1	2	0	1	3	-3	3	0
30	1	1	-1	1	1	1	-2	-1	-1	1	1	1	-1	1	0	-1	-1	-1
31	-3	-3	3	-3	-3	-3	-3	-2	3	-1	0	-1	2	0	1	0	2	1
32	-2	1	2	2	1	1	1	1	1	1	1	2	2	3	-1	2	2	1
33	-2	-1	1	0	0	0	-2	-1	0	1	0	0	1	1	0	0	0	0
34	1	-1	2	2	3	3	2	2	2	3	1	2	3	3	0	2	2	3
Count	34	34	34	34	34	34	34	34	34	34	34	34	34	34	34	34	34	34
Mean	-1.26471	0.0882353	1.17647	0.735294	0.764706	1.02941	-0.382353	0.0882353	1.17647	0.852941	1.14706	0.970588	1.11765	0.294118	0.352941	0.441176	1.47059	1.29412
SD	1.94327	1.72973	1.42426	1.6013	1.53857	1.50726	2.21585	1.54464	1.42426	1.23417	1.20937	1.4665	1.88719	1.7672	1.53509	1.63654	1.44044	1.21927
SE	0.333268	0.296647	0.244259	0.274621	0.263863	0.258493	0.380015	0.264904	0.244259	0.211658	0.207405	0.251503	0.323651	0.303072	0.263266	0.280664	0.247033	0.209104
