# Supplementary material for: Evaluation of landscape created by erosion control dam using physiological and psychological indicators
Source: PLoS One. 2024 Oct 3;19(10):e0309804. doi: 10.1371/journal.pone.0309804 (PMC11449281; doi:10.1371/journal.pone.0309804)
Supplement: S6 Table — (XLSX) [file pone.0309804.s006.xlsx]

## Sheet: K-POMS-B
Participant No.	Concrete-exposed ECD							Stone-attached ECD							Wood-attached ECD
	V	D	C	T-A	A-H	F	TMD	V	D	C	T-A	A-H	F	TMD	V	D	C	T-A	A-H	F	TMD
1	4	0	3	1	0	1	1	2	0	3	0	0	0	1	2	0	6	2	1	0	7
2	12	0	5	0	0	0	-7	8	0	6	0	0	0	-2	14	0	5	0	0	0	-9
3	12	0	3	0	0	0	-9	13	0	4	1	0	0	-8	12	0	2	0	0	0	-10
4	3	0	4	1	0	1	3	0	2	5	1	0	3	11	13	0	0	0	0	0	-13
5	1	0	4	0	0	0	3	1	0	4	0	0	0	3	4	0	4	0	0	0	0
6	3	0	4	0	0	0	1	6	0	3	0	0	0	-3	8	0	4	0	0	0	-4
7	6	1	4	2	0	1	2	5	0	4	1	0	1	1	5	0	4	1	0	0	0
8	1	0	5	0	0	0	4	1	0	4	0	0	0	3	5	0	4	1	0	0	0
9	5	2	6	1	1	1	6	10	2	4	1	1	1	-1	6	4	5	1	1	2	7
10	1	0	5	0	0	1	5	1	0	5	0	0	1	5	2	0	5	0	0	0	3
11	13	0	4	0	0	0	-9	11	0	3	0	0	0	-8	15	0	4	0	0	0	-11
12	0	2	5	4	3	3	17	2	3	7	0	1	0	9	7	0	4	0	0	1	-2
13	1	5	6	5	5	1	21	2	2	6	3	3	0	12	3	5	5	5	4	0	16
14	0	0	4	2	0	1	7	0	0	4	3	0	0	7	0	0	4	2	0	0	6
15	0	0	4	3	2	0	9	1	0	4	3	0	0	6	5	0	5	1	0	0	1
16	0	0	4	3	0	1	8	0	0	5	2	0	0	7	8	0	5	0	0	0	-3
17	0	1	9	7	3	6	26	0	2	10	10	5	5	32	7	1	4	0	0	0	-2
18	0	0	5	0	0	0	5	1	0	4	0	0	0	3	0	1	7	4	2	0	14
19	7	0	4	0	0	0	-3	7	0	4	0	0	0	-3	4	0	4	0	0	0	0
20	2	0	4	0	0	0	2	2	0	4	0	0	0	2	0	0	5	0	0	0	5
21	0	1	7	1	2	2	13	2	1	4	1	0	0	4	5	1	5	0	0	1	2
22	2	0	6	4	4	0	12	0	0	6	3	0	0	9	4	0	4	0	0	0	0
23	0	0	3	0	0	0	3	5	0	2	2	0	0	-1	1	0	3	0	0	0	2
24	2	0	5	4	1	1	9	9	0	3	1	0	0	-5	12	0	2	1	0	0	-9
25	10	0	1	0	0	0	-9	11	0	1	0	0	0	-10	13	0	1	0	0	0	-12
26	2	7	8	7	7	4	31	0	7	5	3	6	5	26	2	4	6	6	4	0	18
27	0	0	5	1	1	0	7	0	0	5	1	1	0	7	0	2	6	4	4	2	18
28	1	3	6	5	2	1	16	0	2	7	6	4	1	20	5	1	4	4	0	1	5
29	7	3	4	1	0	0	1	0	1	4	2	0	0	7	2	6	7	8	1	0	20
30	2	1	5	0	0	1	5	1	2	9	1	2	2	15	2	1	6	4	1	2	12
31	0	0	5	4	1	0	10	0	0	4	2	2	1	9	1	0	4	0	0	0	3
32	5	0	7	0	0	0	2	7	1	6	1	0	0	1	12	0	7	2	0	0	-3
33	0	0	4	0	0	0	4	2	0	4	0	0	0	2	1	0	3	0	0	0	2
34	10	1	5	0	0	0	-4	5	0	5	0	0	0	0	10	0	4	0	0	0	-6
Count	34	34	34	34	34	34	34	34	34	34	34	34	34	34	34	34	34	34	34	34	34
Mean	3.29412	0.794118	4.79412	1.64706	0.941176	0.764706	5.64706	3.38235	0.735294	4.64706	1.41176	0.735294	0.588235	4.73529	5.58824	0.764706	4.35294	1.35294	0.529412	0.264706	1.67647
SD	4.01157	1.59125	1.51316	2.14451	1.68669	1.30405	9.17468	3.91589	1.42082	1.77324	2.04669	1.54349	1.30541	8.97575	4.59326	1.57747	1.57408	2.08722	1.18668	0.618347	8.76882
SE	0.687979	0.272898	0.259505	0.367781	0.289265	0.223642	1.57344	0.67157	0.243668	0.304108	0.351005	0.264706	0.223876	1.53933	0.787738	0.270534	0.269952	0.357956	0.203513	0.106046	1.50384
